# Supplementary material for: A Phosphosite Mutant Approach on LRRK2 Links Phosphorylation and Dephosphorylation to Protective and Deleterious Markers, Respectively
Source: Cells. 2022 Mar 17;11(6):1018. doi: 10.3390/cells11061018 (PMC8946913; doi:10.3390/cells11061018)
Supplement: Supplementary file 1 [file cells-11-01018-s001.zip]

Archive with 1 entries (1 files):
- cells-1540727-supplementary.pdf
